# Supplementary material for: Fulminant Takotsubo syndrome with cardiogenic shock and mitral-edge-to-edge repair in new severe secondary mitral valve regurgitation after elective implantation of a cardiac resynchronization therapy: a case report
Source: Eur Heart J Case Rep. 2025 Jul 14;9(7):ytaf323. doi: 10.1093/ehjcr/ytaf323 (PMC12287914; doi:10.1093/ehjcr/ytaf323)
Supplement: ytaf323_Supplementary_Data [file ytaf323_supplementary_data.zip]

Archive with 5 entries (5 files):
- Fig1.mp4
- Fig2.mp4
- Fig3.mp4
- Fig4.mp4
- Fig5.mp4
